# Supplementary material for: Nitro-Oleic Acid-Mediated Nitroalkylation Modulates the Antioxidant Function of Cytosolic Peroxiredoxin Tsa1 during Heat Stress in Saccharomyces cerevisiae
Source: Antioxidants (Basel). 2022 May 14;11(5):972. doi: 10.3390/antiox11050972 (PMC9137801; doi:10.3390/antiox11050972)
Supplement: Supplementary file 1 [file antioxidants-11-00972-s001.zip]

Archive with 1 entries (1 files):
- antioxidants-1637006-supplementary.pdf
